# Supplementary material for: The bZIP transcription factor ATF1 regulates blue light and oxidative stress responses in Trichoderma guizhouense
Source: mLife. 2023 Dec 4;2(4):365–77. doi: 10.1002/mlf2.12089 (PMC10989065; doi:10.1002/mlf2.12089)
Supplement: Supplementary file 2 — Supporting information. [file MLF2-2-365-s003.xlsx]

## Sheet: Table S1
Supplementary Table S1. Strains used in this study.
Strain	Genotype	Source
Trichoderma guizhouense NJAU4742	Wild type
Δblr1	Wild type NJAU4742, OPB37744::hph	Li et al., 2021 (28)
Δenv1	Wild type NJAU4742, OPB36488::hph	Li et al., 2021 (28)
Δhog1	Wild type NJAU4742, OPB38173::hph	Li et al., 2021 (28)
Δatf1	Wild type NJAU4742, OPB40254::hph	This study
atf1c	Δatf1 transformed with the plasmid containing the full length of the atf1 gene and the selevtive marker G418	This study
Strain expressing YFP-N::ATF1	Wild type NJAU4742 transfromed with the plasmid pYL01 (hph::cdna1(p)::YFP-N::atf1)	This study
Strain expressing YFP-C::HOG1	Wild type NJAU4742 transfromed with the plasmid pYL02 (G418::cdna1(p)::YFP-C::hog1)	This study
Strain expressing YFP-N::ATF1 and YFP-C::HOG1	Wild type NJAU4742 transfromed with plasmids pYL01 and pYL02	This study
Strain expressing ATF1::eGFP	Wild type NJAU4742 transformed with the cassette containing atf1(p)::atf1::eGFP::hph	This study

## Sheet: Table S2
Table S2. Oligonucleotides used in this study
Oligonucleotides	Sequence (from 5' to 3')	Description
atf1_UF	GACGGCCAGTGAATTCGAGCCCGAATACTGTACATACG	Construction of the Δatf1-mutant strain
atf1_UR	GTAAGGTAGCTCTCGGATCCGATGACGATGAATTATATCGCAGACAG
hph_F	GGATCCGAGAGCTACCTTACAT
hph_R	CTCGAGGGTACTATGGCTTAGA
atf1_DF	TAAGCCATAGTACCCTCGAGGATGATGTATTCCATGATAGGTCGC
atf1_DR	TGATTACGCCAAGCTTCTCATGCTAAGAAGTTCCAGCG
atf1c_F	GACGGCCAGTGAATTCCCAGTGGCACGCTAAAGCA	Construction of the atf1c mutant
atf1c_R	AGGAAATCAAAGCCGCCATGAGCGAAGAGGTATGGTT
atf1c_G418F	CCTCTTCGCTCATGGCGGCTTTGATTTCCTTCAGG
atf1c_G418R	TGATTACGCCAAGCTTTCTAAACAAGTGTACCTGTGCAT
ATF1::eGFP_UF	GACGGCCAGTGAATTCTCGGACATTGCGTCTAATG	Construction of the ATF1::eGFP strain
ATF1::eGFP_UR	ACCTGACCCACCACCACCAGAAAAACGCCGCTGAAC
eGFP_F	GGTGGTGGTGGGTCAGGT
eGFP_R	TTACTTGTACAGCTCGTCCATG
hph-eGFP_F	TGGACGAGCTGTACAAGTAAGGATCCGAGAGCTACCTTACAT
hph-eGFP_R	CTCGAGGGTACTATGGCTTAGA
ATF1::eGFP_DF	TAAGCCATAGTACCCTCGAGGATGATGTATTCCATGATAGGTCG
ATF1::eGFP_DR	TGATTACGCCAAGCTTGGAAGCTCCTCTGAATGGAT
BiFC-hph_F	GACGGCCAGTGAATTCGGATCCGAGAGCTACCTTACAT	Construction of mutant strains for the BiFC assay
BiFC-hph_R	ACCATCATTGTCTGCTCGAGCTCGAGGGTACTATGGCTTAGA
BiFC-G418_F	GACGGCCAGTGAATTCCGGCTTTGATTTCCTTCAG
BiFC-G418_R	ACCATCATTGTCTGCTCGAGTCTAAACAAGTGTACCTGTGCATTC
BiFC-pcdna_F	CTCGAGCAGACAATGATGGTAG
BiFC-pcdna_R	ATCGATGAGAGAAGTTGTTGGA
BiFC-N-YFP_F	CAACAACTTCTCTCATCGATATGGTGAGCAAGGGCG
BiFC-N-YFP_R	CGTGGCGATGGAGCG
BiFC-C-YFP_F	CAACAACTTCTCTCATCGATATGGCCGACAAGCAGAA
BiFC-C-YFP_R	GTGGTTCATGACCTTCTGTTTC
BiFC-hog1_CF	AACAGAAGGTCATGAACCACATGGCCGAGTTTGTGCG
BiFC-hog1_R	TGATTACGCCAAGCTTACCCTTCCTAATTGCCTCC
BiFC-atf1_NF	CGCTCCATCGCCACGATGGGGACGACTGTGACC
BiFC-atf1_R	TGATTACGCCAAGCTTAACCCAGCCGAAACATGA
atf1_VF	GAGGTCGCAGATTAGCGAG	Verification for the positive mutant Δatf1
atf1_VR	TGGCCTCCCTCTCGATT
atf1_eGFP_VF	CCATCAATCACCTCTAGCATCT	Verification for the positive mutant ATF1::eGFP
atf1_eGFP_VR	TCGTCGTCTTGTTCATAGTCG
SB_atf1_UF	GAGCCCGAATACTGTACATACG	Southern blot probe 1 for Δatf1
SB_atf1_UR	CCAGGGTGCGATGAATTAT
SB_atf1_DF	CAATCGGAAGAGTCACTGAAGTA	Southern blot probe 2 for Δatf1
SB_atf1_DR	CTCATGCTAAGAAGTTCCAGCG
qPCR_tef_F	TACAAGATCGGTGGTATTGGA	qRT-PCR
qPCR_tef_R	AGCTGCTCGTGGTGCATC
qPCR_atf1_F	CGGAACCCAACCTACACCTC
qPCR_atf1_R	TAGAGGCCATAGGGGGTGAC
qPCR_brl1_F	GCCCTACGACCACATACTCG
qPCR_brl1_R	GTCATGATGTAGGGAGCGGG
qPCR_aba1_F	AAGCACTACCGCAATCGACA
qPCR_aba1_R	GAGAAGCACGGAGTCGACAA
qPCR_med1_F	AGGCGGTTTTGAACATTCGC
qPCR_med1_R	ACGTTCAAGACTGCTCCGTT
qPCR_wet1_F	GGTTTCATACACGGCTTCTGC
qPCR_wet1_R	CAGATGCTGCTCGCTCTTGAT
qPCR_flbC_F	ATGAGCCAGGAGACACCAAGA
qPCR_flbC_R	ACACAGAGTCGCCATAGTAGGAAC
qPCR_fluG_F	TGTCATGGGGCACTGAAGAC
qPCR_fluG_R	CATCCAAGTATACCGGCGCT
qPCR_OPB39986_F	CGATCCCATCTCGGAAGACG
qPCR_OPB39986_R	GAGGCCGTTGACGTAGTTCT
qPCR_OPB36891_F	ACTGCCGTCTTTCAACCCAT
qPCR_OPB36891_R	TCATTAACAGCTCGTGGCGT
qPCR_OPB43889_F	ACCGTTATCGTGGGTGGAAG
qPCR_OPB43889_R	GCGCATCATCTGTGGGTAGA
qPCR_OPB38429_F	AACGTCATCACCGACGAGAG
qPCR_OPB38429_R	GAACTCCTGTGCTTCGTCCA
qPCR_OPB37616_F	GCTCCGGGTTTCCCTTTGAT
qPCR_OPB37616_R	TGTAAAGTGCGAGTCTGGCG
qPCR_OPB46291_F	GACAATGTCTTCGTCGAGCC
qPCR_OPB46291_R	GTCCATTCACCTGACCCACT
qPCR_OPB39573_F	GCCGCTACCGTGAGATTCAT
qPCR_OPB39573_R	GTTGTCGGCTCTGGTGAACT
qPCR_OPB36447_F	AGAAAAGTCTGCGGCATCGT
qPCR_OPB36447_R	TCATGGCGTAGACACCTTCG
qPCR_OPB39921_F	TACCACCCAGTCGCTTTCAG
qPCR_OPB39921_R	CCACCTTTCATCTCGGCAATC
qPCR_OPB45497_F	ACGGAACAATCGGCAGCTAT
qPCR_OPB45497_R	TAGTTCCCGTCGAACAGCAG
qPCR_OPB40676_F	TCTCCATCTCCATGCCTCGT
qPCR_OPB40676_R	GTCCATGTCGCTATCACGCT
qPCR_OPB38753_F	CACGATCCACCTTACGCTGA
qPCR_OPB38753_R	ATAGCGGTCTCGACTGAGGA
qPCR_OPB42921_F	GCCGGAAGCAACCTCTATGT
qPCR_OPB42921_R	TAAAGGAGGTGCGCTGGAAG
qPCR_OPB45438_F	CGGTCGATCATTCCGAGAGG
qPCR_OPB45438_R	GCACATGGACGTTGTGTGAC
qPCR_OPB39770_F	GTGAGAAGACCCGTAGCCTG
qPCR_OPB39770_R	TTCAGCAGCTCGTCGTATCG
qPCR_cat1-1_F	AGTCACTGCGACGAACCAAT
qPCR_cat1-1_R	TTCCCATGATTCGCCTGTCC
qPCR_cat1-2_F	TGGCGTATTTGAGGTCACCC
qPCR_cat1-2_R	ACGGTTGAGAAGCGGACAAT
qPCR_cat1-3_F	AAGGGCGATTACCCAACCTG
qPCR_cat1-3_R	ACGCGACGCAGAGGATATTT
